# Supplementary material for: Is There a Correlation Between Masticatory Muscle Thickness and Pain After Botulinum Toxin Injections in Myogenic TMD Patients?: A Pilot Study
Source: Toxins (Basel). 2025 Apr 28;17(5):220. doi: 10.3390/toxins17050220 (PMC12116159; doi:10.3390/toxins17050220)
Supplement: Supplementary file 1 [file toxins-17-00220-s001.zip]

Archive with 2 entries (2 files):
- supplementary_fig1.xlsx
- supplementary_fig2.xlsx
