# Supplementary material for: Is There a Correlation Between Masticatory Muscle Thickness and Pain After Botulinum Toxin Injections in Myogenic TMD Patients?: A Pilot Study
Source: Toxins (Basel). 2025 Apr 28;17(5):220. doi: 10.3390/toxins17050220 (PMC12116159; doi:10.3390/toxins17050220)
Supplement: Supplementary file 1 [file toxins-17-00220-s001.zip › supplementary_fig1.xlsx]

## Sheet: Wilcoxon signed rank test
			Original						Normalization (z-score)
Region	Comparison	n	method	alternative	mean_diff	sd_diff	p.value		mean_diff	sd_diff	p.value
Masseter_T_upper_rest	1st vs 2nd	12	?	?	-0.992021	0.869506	0.00509932		-0.746991	0.55066	0.0039
Masseter_T_upper_clench	1st vs 2nd	12			-1.52181	0.872806	<0.001		-1.14633	0.697001	0.0005
Masseter_T_middle_rest	1st vs 2nd	13			-0.920462	0.764731	0.00326372		-0.687043	0.475322	0.0025
Masseter_T_middle_clench	1st vs 2nd	13			-1.40177	0.71952	<0.001		-1.04278	0.52963	<0.001
Masseter_T_lower_rest	1st vs 2nd	12			-0.936958	0.720766	0.00385729		-0.688339	0.524871	0.0039
Masseter_T_lower_clench	1st vs 2nd	12			-1.16502	0.55815	<0.001		-0.799324	0.414992	0.0005
Masseter_L_posterior_rest	1st vs 2nd	12			-0.7425	0.671886	0.00592154		-0.527713	0.516766	0.0059
Masseter_L_posterior_clench	1st vs 2nd	12			-1.14029	0.40776	<0.001		-0.856348	0.384023	0.0005
Masseter_L_middle_rest	1st vs 2nd	13			-1.02025	0.870759	0.00252617		-0.83603	0.711801	0.0025
Masseter_L_middle_clench	1st vs 2nd	13			-1.33488	0.828159	<0.001		-0.975124	0.656544	0.0005
Masseter_L_anterior_rest	1st vs 2nd	12			-0.439271	0.499159	0.0144328		-0.310584	0.363234	0.0059
Masseter_L_anterior_clench	1st vs 2nd	12			-1.24908	0.725901	<0.001		-0.845116	0.506775	0.0005
Temporalis_anterior_rest	1st vs 2nd	13			-1.11756	0.904449	0.00385729		-0.666051	0.584218	0.0039
Temporalis_anterior_clench	1st vs 2nd	13			-1.14344	1.52065	0.00252617		-0.741374	0.971159	0.0025
Temporalis_posterior_rest	1st vs 2nd	12			-0.527571	0.525184	0.00915169		-0.0139764	0.963866	0.1235
Temporalis_posterior_clench	1st vs 2nd	12			-0.967042	0.597982	0.00385729		-0.685074	0.427951	0.0039
Masseter_T_upper_rest	2nd vs 3rd	10			-0.664892	0.527496	0.0128512		-0.502662	0.407616	0.0178
Masseter_T_upper_clench	2nd vs 3rd	10			-0.590325	0.416357	0.00390625		-0.380328	0.359168	0.0098
Masseter_T_middle_rest	2nd vs 3rd	11			-0.745455	0.545638	0.00592154		-0.478665	0.396122	0.0059
Masseter_T_middle_clench	2nd vs 3rd	11			-1.04145	0.714265	0.000976562		-0.670367	0.419686	0.001
Masseter_T_lower_rest	2nd vs 3rd	10			-0.49735	0.58299	0.0329694		-0.438338	0.453222	0.0244
Masseter_T_lower_clench	2nd vs 3rd	10			-0.723325	0.413228	0.00195312		-0.53693	0.254093	0.002
Masseter_L_posterior_rest	2nd vs 3rd	10			-0.503383	0.378576	0.00390625		-0.369539	0.263193	0.0039
Masseter_L_posterior_clench	2nd vs 3rd	10			-0.63585	0.325023	0.00195312		-0.474338	0.233926	0.002
Masseter_L_middle_rest	2nd vs 3rd	11			-0.643553	0.465344	0.00195312		-0.438281	0.331621	0.002
Masseter_L_middle_clench	2nd vs 3rd	11			-0.870773	0.597481	0.000976562		-0.59141	0.464975	0.001
Masseter_L_anterior_rest	2nd vs 3rd	10			-0.727075	0.594737	0.0128512		-0.532277	0.347095	0.0092
Masseter_L_anterior_clench	2nd vs 3rd	10			-0.55315	0.382879	0.00195312		-0.433643	0.305064	0.002
Temporalis_anterior_rest	2nd vs 3rd	11			-0.619788	0.630808	0.00976562		-0.364749	0.374459	0.0137
Temporalis_anterior_clench	2nd vs 3rd	11			-0.531205	0.788173	0.0322266		-0.325641	0.513232	0.042
Temporalis_posterior_rest	2nd vs 3rd	10			-0.47505	0.261321	0.00915169		-0.354067	0.219159	0.0092
Temporalis_posterior_clench	2nd vs 3rd	10			-0.37985	0.265991	0.00585938		-0.264867	0.192896	0.0059
Masseter_T_upper_rest	3rd vs 4th	8			-0.0695833	0.801143	0.84375		0.0417598	0.676409	1
Masseter_T_upper_clench	3rd vs 4th	8			-0.165594	0.735052	0.640625		-0.0690241	0.529747	0.6406
Masseter_T_middle_rest	3rd vs 4th	9			0.113278	0.728403	0.554113		0.226222	0.558587	0.2719
Masseter_T_middle_clench	3rd vs 4th	9			0.108917	0.676792	0.944183		0.206482	0.403399	0.3627
Masseter_T_lower_rest	3rd vs 4th	8			-0.0897812	0.553695	0.352542		0.02536	0.387905	0.3525
Masseter_T_lower_clench	3rd vs 4th	8			-0.261188	0.610226	0.3125		-0.0690849	0.280975	0.4609
Masseter_L_posterior_rest	3rd vs 4th	8			-0.101729	0.543058	0.84375		-0.110174	0.31513	0.6406
Masseter_L_posterior_clench	3rd vs 4th	8			-0.613	0.739782	0.078125		-0.431613	0.431166	0.0391
Masseter_L_middle_rest	3rd vs 4th	9			-0.0309537	0.53511	0.944183		-0.00992858	0.31507	0.9442
Masseter_L_middle_clench	3rd vs 4th	9			-0.2015	0.609114	0.183431		-0.180187	0.410876	0.3627
Masseter_L_anterior_rest	3rd vs 4th	8			-0.221188	0.58614	0.148438		-0.126555	0.343814	0.3828
Masseter_L_anterior_clench	3rd vs 4th	8			-0.282906	0.287939	0.0390625		-0.179413	0.346536	0.25
Temporalis_anterior_rest	3rd vs 4th	9			-0.435374	0.535146	0.0587074		-0.377116	0.351771	0.03
Temporalis_anterior_clench	3rd vs 4th	9			-0.223556	0.235138	0.0142662		-0.228192	0.257182	0.0209
Temporalis_posterior_rest	3rd vs 4th	8			-0.477344	0.726899	0.25		-0.326379	0.460414	0.0781
Temporalis_posterior_clench	3rd vs 4th	8			-0.342875	0.486239	0.109375		-0.24618	0.265178	0.0547
Masseter_T_upper_rest	4th vs 5th	10			0.0155833	0.377324	0.553617		0.0300835	0.296884	1
Masseter_T_upper_clench	4th vs 5th	10			0.109575	0.632522	1		0.163224	0.332641	0.1551
Masseter_T_middle_rest	4th vs 5th	11			-0.139182	0.47833	0.441209		-0.0888474	0.295255	0.4412
Masseter_T_middle_clench	4th vs 5th	11			0.0148409	0.848582	0.812704		0.0091845	0.510316	1
Masseter_T_lower_rest	4th vs 5th	10			-0.299075	0.714843	0.528612		-0.219855	0.445752	0.234
Masseter_T_lower_clench	4th vs 5th	10			-0.2849	0.937152	0.477197		-0.265626	0.582482	0.2361
Masseter_L_posterior_rest	4th vs 5th	10			-0.0819333	0.353959	0.722283		-0.0266503	0.310189	0.7223
Masseter_L_posterior_clench	4th vs 5th	10			-0.1174	0.820654	0.812704		-0.0543684	0.533193	1
Masseter_L_middle_rest	4th vs 5th	11			0.0480379	0.873164	1		0.107567	0.642582	0.9057
Masseter_L_middle_clench	4th vs 5th	10			0.4217	0.556748	0.0800579		0.392101	0.385627	0.03
Masseter_L_anterior_rest	4th vs 5th	9			0.0134444	0.576456	0.944183		0.121626	0.441043	0.5286
Masseter_L_anterior_clench	4th vs 5th	9			0.00930556	0.884078	0.624065		0.167969	0.680094	0.1834
Temporalis_anterior_rest	4th vs 5th	11			-0.214333	1.01414	0.722283		-0.162412	0.763545	0.8127
Temporalis_anterior_clench	4th vs 5th	11			0.247409	1.12345	0.406941		0.116627	0.691374	0.4069
Temporalis_posterior_rest	4th vs 5th	10			-0.242375	0.596405	0.343253		-0.145408	0.404465	0.3433
Temporalis_posterior_clench	4th vs 5th	10			-0.0396	0.494942	0.722283		-0.0520601	0.315897	0.4772

## Sheet: Kruskal–Wallis test
Region	Condition	statistics	p_value
Masseter_L_anterior	clench	12.0979	0.0166
Masseter_L_middle	clench	15.4136	0.0039
Masseter_L_posterior	clench	24.3242	<0.001
Masseter_T_lower	clench	12.2476	0.0156
Masseter_T_middle	clench	17.6299	0.0015
Masseter_T_upper	clench	13.4798	0.0092
Temporalis_anterior	clench	13.2028	0.0103
Temporalis_posterior	clench	27.8865	<0.001
Masseter_L_anterior	rest	9.28993	0.0542
Masseter_L_middle	rest	11.3769	0.0226
Masseter_L_posterior	rest	6.13283	0.1834
Masseter_T_lower	rest	4.1063	0.3918
Masseter_T_middle	rest	6.21853	0.1894
Masseter_T_upper	rest	10.0799	0.0391
Temporalis_anterior	rest	15.0526	0.0046
Temporalis_posterior	rest	8.72639	0.0683
