# Supplementary material for: Is There a Correlation Between Masticatory Muscle Thickness and Pain After Botulinum Toxin Injections in Myogenic TMD Patients?: A Pilot Study
Source: Toxins (Basel). 2025 Apr 28;17(5):220. doi: 10.3390/toxins17050220 (PMC12116159; doi:10.3390/toxins17050220)
Supplement: Supplementary file 1 [file toxins-17-00220-s001.zip › supplementary_fig2.xlsx]

## Sheet: Wilcoxon signed rank test
		original				normalizaiton (z-score)
Region	Comparison	mean_diff	sd_diff	p_value		mean_diff	sd_diff	p_value
Temporalis_anterior	1st vs 2nd	0.0258846	0.971581	0.906329		0.0753234	0.68386	0.783652
Temporalis_anterior	2nd vs 3rd	-0.0885833	0.761345	0.898438		-0.0391079	0.510474	0.96582
Temporalis_anterior	3rd vs 4th	-0.211819	0.44298	0.183431		-0.148924	0.212945	0.0800579
Temporalis_anterior	4th vs 5th	-0.461742	0.911827	0.123534		-0.279039	0.616292	0.286321
Masseter_L_anterior	1st vs 2nd	0.809813	0.561293	<0.001		0.534532	0.418368	<0.001
Masseter_L_anterior	2nd vs 3rd	-0.173925	0.594241	0.769531		-0.0986346	0.373837	0.431641
Masseter_L_anterior	3rd vs 4th	0.0617187	0.594543	0.546875		0.0528586	0.456106	0.546875
Masseter_L_anterior	4th vs 5th	0.00413889	0.772074	0.528612		-0.0463434	0.507817	0.624065
Masseter_L_lower	1st vs 2nd	0.228063	0.853964	0.203613		0.110985	0.60884	0.469727
Masseter_L_lower	2nd vs 3rd	0.225975	0.667228	0.375		0.0985917	0.480319	0.492188
Masseter_L_lower	3rd vs 4th	0.171406	0.836382	0.640625		0.0944449	0.474179	0.84375
Masseter_L_lower	4th vs 5th	-0.014175	0.543967	0.477197		0.0457711	0.366159	0.635586
Masseter_T_middle	1st vs 2nd	0.481308	0.973862	0.127197		0.355735	0.708772	0.109863
Masseter_T_middle	2nd vs 3rd	0.296	0.772673	0.240234		0.191701	0.588011	0.365234
Masseter_T_middle	3rd vs 4th	0.00436111	0.777505	0.944183		0.0197398	0.578341	1
Masseter_T_middle	4th vs 5th	-0.154023	0.55306	0.47681		-0.0980319	0.251533	0.155132
Masseter_L_middle	1st vs 2nd	0.314635	1.27731	0.0942383		0.139095	0.907099	0.127197
Masseter_L_middle	2nd vs 3rd	0.22722	0.515229	0.206055		0.15313	0.409245	0.240234
Masseter_L_middle	3rd vs 4th	0.170546	0.412738	0.293622		0.170259	0.313493	0.183431
Masseter_L_middle	4th vs 5th	-0.523358	0.996995	0.107328		-0.364119	0.63986	0.107328
Temporalis_posterior	1st vs 2nd	0.43947	0.431171	0.0144833		0.671097	0.98982	0.00385729
Temporalis_posterior	2nd vs 3rd	-0.0952	0.345285	0.275391		-0.0891998	0.186414	0.105469
Temporalis_posterior	3rd vs 4th	-0.134469	0.487293	0.640625		-0.0801987	0.390544	0.640625
Temporalis_posterior	4th vs 5th	-0.202775	0.321514	0.0972011		-0.0933481	0.240451	0.343253
Masseter_L_posterior	1st vs 2nd	0.397792	0.604064	0.0268555		0.328635	0.489053	0.0424805
Masseter_L_posterior	2nd vs 3rd	0.132467	0.359691	0.193359		0.104799	0.299873	0.322266
Masseter_L_posterior	3rd vs 4th	0.511271	0.675724	0.078125		0.321439	0.462868	0.148438
Masseter_L_posterior	4th vs 5th	0.0354667	0.931656	0.905695		0.0277181	0.623922	0.635586
Masseter_T_upper	1st vs 2nd	0.529792	0.612057	0.012207		0.399341	0.47593	0.012207
Masseter_T_upper	2nd vs 3rd	-0.0745667	0.491465	0.921875		-0.122335	0.396672	0.322266
Masseter_T_upper	3rd vs 4th	0.0960104	0.750627	0.460938		0.110784	0.516861	0.742188
Masseter_T_upper	4th vs 5th	-0.0939917	0.752806	0.722283		-0.133141	0.511401	0.343253

## Sheet: Kruskal–Wallis test
Region	statistics	p_value
Masseter_T_upper	1.31	0.8597
Masseter_T_middle	6.115	0.1907
Masseter_T_lower	2.873	0.5793
Masseter_L_posterior	3.218	0.522
Masseter_L_middle	2.09	0.7192
Masseter_L_anterior	2.247	0.6905
Temporalis_anterior	2.57	0.6322
Temporalis_posterior	2.248	0.6903
